# Supplementary material for: Antifungal Activity of Ageritin, a Ribotoxin-like Protein from Cyclocybe aegerita Edible Mushroom, against Phytopathogenic Fungi
Source: Toxins (Basel). 2023 Sep 18;15(9):578. doi: 10.3390/toxins15090578 (PMC10535218; doi:10.3390/toxins15090578)
Supplement: Supplementary file 1 [file toxins-15-00578-s001.zip]

Archive with 1 entries (1 files):
- toxins-2601137-supplementary.pdf
